# Supplementary material for: Comparative Study of Δ9-Tetrahydrocannabinol and Cannabidiol on Melanogenesis in Human Epidermal Melanocytes from Different Pigmentation Phototypes: A Pilot Study
Source: J Xenobiot. 2022 Jun 10;12(2):131–44. doi: 10.3390/jox12020012 (PMC9224588; doi:10.3390/jox12020012)
Supplement: Supplementary file 1 [file jox-12-00012-s001.zip]

Archive with 1 entries (1 files):
- jox-1651702-supplementary.pdf
